# Supplementary material for: Pharmacological CDK4/6 inhibition promotes vulnerability to lysosomotropic agents in breast cancer
Source: EMBO J. 2025 Feb 10;44(7):1921–42. doi: 10.1038/s44318-025-00371-x (PMC11961731; doi:10.1038/s44318-025-00371-x)
Supplement: Supplementary file 2 — Source data Fig. 1 [file 44318_2025_371_MOESM2_ESM.zip]

Archive with 81 entries (75 files):
- SourceData_Figure 1/
- SourceData_Figure 1/.DS_Store
- __MACOSX/SourceData_Figure 1/._.DS_Store
- SourceData_Figure 1/1A/
- __MACOSX/SourceData_Figure 1/._1A
- SourceData_Figure 1/1B/
- __MACOSX/SourceData_Figure 1/._1B
- SourceData_Figure 1/1E/
- __MACOSX/SourceData_Figure 1/._1E
- SourceData_Figure 1/1D/
- __MACOSX/SourceData_Figure 1/._1D
- SourceData_Figure 1/1C/
- __MACOSX/SourceData_Figure 1/._1C
- SourceData_Figure 1/1A/.DS_Store
- __MACOSX/SourceData_Figure 1/1A/._.DS_Store
- SourceData_Figure 1/1A/ABEMA-2.jpg
- __MACOSX/SourceData_Figure 1/1A/._ABEMA-2.jpg
- SourceData_Figure 1/1A/ABEMA-3.jpg
- __MACOSX/SourceData_Figure 1/1A/._ABEMA-3.jpg
- SourceData_Figure 1/1A/ABEMA-1.jpg
- __MACOSX/SourceData_Figure 1/1A/._ABEMA-1.jpg
- SourceData_Figure 1/1A/VEH-1.jpg
- __MACOSX/SourceData_Figure 1/1A/._VEH-1.jpg
- SourceData_Figure 1/1A/1A.prism
- __MACOSX/SourceData_Figure 1/1A/._1A.prism
- SourceData_Figure 1/1A/VEH-2.jpg
- __MACOSX/SourceData_Figure 1/1A/._VEH-2.jpg
- SourceData_Figure 1/1A/VEH-3.jpg
- __MACOSX/SourceData_Figure 1/1A/._VEH-3.jpg
- SourceData_Figure 1/1B/MCF7.pptx
- __MACOSX/SourceData_Figure 1/1B/._MCF7.pptx
- SourceData_Figure 1/1E/MTS_MCF7_different senolytics.pzfx
- __MACOSX/SourceData_Figure 1/1E/._MTS_MCF7_different senolytics.pzfx
- SourceData_Figure 1/1D/.DS_Store
- __MACOSX/SourceData_Figure 1/1D/._.DS_Store
- SourceData_Figure 1/1D/mcf7 30dpt-2.tif
- __MACOSX/SourceData_Figure 1/1D/._mcf7 30dpt-2.tif
- SourceData_Figure 1/1D/mcf7 30dpt-3.tif
- __MACOSX/SourceData_Figure 1/1D/._mcf7 30dpt-3.tif
- SourceData_Figure 1/1D/mcf7 30dpt-1.tif
- __MACOSX/SourceData_Figure 1/1D/._mcf7 30dpt-1.tif
- SourceData_Figure 1/1D/mcf7_During abemaciclib treatment.pdf
- __MACOSX/SourceData_Figure 1/1D/._mcf7_During abemaciclib treatment.pdf
- SourceData_Figure 1/1C/Experiment_MCF7 VEH-1 DAPI.jpg
- __MACOSX/SourceData_Figure 1/1C/._Experiment_MCF7 VEH-1 DAPI.jpg
- SourceData_Figure 1/1C/Experiment_MCF7 VEH-3 EdU.jpg
- __MACOSX/SourceData_Figure 1/1C/._Experiment_MCF7 VEH-3 EdU.jpg
- SourceData_Figure 1/1C/Experiment_MCF7 VEH-2 EdU.jpg
- __MACOSX/SourceData_Figure 1/1C/._Experiment_MCF7 VEH-2 EdU.jpg
- SourceData_Figure 1/1C/MCF7 EdU ABE_2.prism
- __MACOSX/SourceData_Figure 1/1C/._MCF7 EdU ABE_2.prism
- SourceData_Figure 1/1C/Experiment_MCF7 ABEMA-1 DAPI.jpg
- __MACOSX/SourceData_Figure 1/1C/._Experiment_MCF7 ABEMA-1 DAPI.jpg
- SourceData_Figure 1/1C/Experiment_MCF7 VEH-1 EdU.jpg
- __MACOSX/SourceData_Figure 1/1C/._Experiment_MCF7 VEH-1 EdU.jpg
- SourceData_Figure 1/1C/Experiment_MCF7 VEH-1.jpg
- __MACOSX/SourceData_Figure 1/1C/._Experiment_MCF7 VEH-1.jpg
- SourceData_Figure 1/1C/Experiment_MCF7 VEH-2.jpg
- __MACOSX/SourceData_Figure 1/1C/._Experiment_MCF7 VEH-2.jpg
- SourceData_Figure 1/1C/Experiment_MCF7 VEH-3.jpg
- __MACOSX/SourceData_Figure 1/1C/._Experiment_MCF7 VEH-3.jpg
- SourceData_Figure 1/1C/Experiment_MCF7 VEH-2 DAPI.jpg
- __MACOSX/SourceData_Figure 1/1C/._Experiment_MCF7 VEH-2 DAPI.jpg
- SourceData_Figure 1/1C/Experiment_MCF7 VEH-3 DAPI.jpg
- __MACOSX/SourceData_Figure 1/1C/._Experiment_MCF7 VEH-3 DAPI.jpg
- SourceData_Figure 1/1C/Experiment_MCF7 ABEMA-1 EdU.jpg
- __MACOSX/SourceData_Figure 1/1C/._Experiment_MCF7 ABEMA-1 EdU.jpg
- SourceData_Figure 1/1C/Experiment_MCF7 ABEMA-3 EdU.jpg
- __MACOSX/SourceData_Figure 1/1C/._Experiment_MCF7 ABEMA-3 EdU.jpg
- SourceData_Figure 1/1C/Experiment_MCF7 ABEMA-1.jpg
- __MACOSX/SourceData_Figure 1/1C/._Experiment_MCF7 ABEMA-1.jpg
- SourceData_Figure 1/1C/Experiment_MCF7 ABEMA-2 EDU.jpg
- __MACOSX/SourceData_Figure 1/1C/._Experiment_MCF7 ABEMA-2 EDU.jpg
- SourceData_Figure 1/1C/Experiment_MCF7 ABEMA-3 DAPI.jpg
- __MACOSX/SourceData_Figure 1/1C/._Experiment_MCF7 ABEMA-3 DAPI.jpg
- SourceData_Figure 1/1C/Experiment_MCF7 ABEMA-2 DAPI.jpg
- __MACOSX/SourceData_Figure 1/1C/._Experiment_MCF7 ABEMA-2 DAPI.jpg
- SourceData_Figure 1/1C/Experiment_MCF7 ABEMA-2.jpg
- __MACOSX/SourceData_Figure 1/1C/._Experiment_MCF7 ABEMA-2.jpg
- SourceData_Figure 1/1C/Experiment_MCF7 ABEMA-3.jpg
- __MACOSX/SourceData_Figure 1/1C/._Experiment_MCF7 ABEMA-3.jpg
