# Supplementary material for: Pharmacological CDK4/6 inhibition promotes vulnerability to lysosomotropic agents in breast cancer
Source: EMBO J. 2025 Feb 10;44(7):1921–42. doi: 10.1038/s44318-025-00371-x (PMC11961731; doi:10.1038/s44318-025-00371-x)
Supplement: Supplementary file 3 — Source data Fig. 2 [file 44318_2025_371_MOESM3_ESM.zip]

Archive with 233 entries (210 files):
- SourceData_Figure 2/
- SourceData_Figure 2/.DS_Store
- __MACOSX/SourceData_Figure 2/._.DS_Store
- SourceData_Figure 2/2G/
- __MACOSX/SourceData_Figure 2/._2G
- SourceData_Figure 2/2I/
- __MACOSX/SourceData_Figure 2/._2I
- SourceData_Figure 2/2H/
- __MACOSX/SourceData_Figure 2/._2H
- SourceData_Figure 2/2F/
- __MACOSX/SourceData_Figure 2/._2F
- SourceData_Figure 2/2C/
- __MACOSX/SourceData_Figure 2/._2C
- SourceData_Figure 2/2D/
- __MACOSX/SourceData_Figure 2/._2D
- SourceData_Figure 2/2M/
- __MACOSX/SourceData_Figure 2/._2M
- SourceData_Figure 2/2J/
- __MACOSX/SourceData_Figure 2/._2J
- SourceData_Figure 2/2K/
- __MACOSX/SourceData_Figure 2/._2K
- SourceData_Figure 2/2L/
- __MACOSX/SourceData_Figure 2/._2L
- SourceData_Figure 2/2E/
- __MACOSX/SourceData_Figure 2/._2E
- SourceData_Figure 2/2G/Final_n=4_AO_MCF7.pzfx
- __MACOSX/SourceData_Figure 2/2G/._Final_n=4_AO_MCF7.pzfx
- SourceData_Figure 2/2I/Final_n=3_LAMP1_NEW_MCF7.pzfx
- __MACOSX/SourceData_Figure 2/2I/._Final_n=3_LAMP1_NEW_MCF7.pzfx
- SourceData_Figure 2/2H/Final_n=3_Cytofix_NEW_MCF7.pzfx
- __MACOSX/SourceData_Figure 2/2H/._Final_n=3_Cytofix_NEW_MCF7.pzfx
- SourceData_Figure 2/2F/LAMP1.lif - Control_lamp1_3.tif
- __MACOSX/SourceData_Figure 2/2F/._LAMP1.lif - Control_lamp1_3.tif
- SourceData_Figure 2/2F/LAMP1.lif - 2ABema_lamp1_2.tif
- __MACOSX/SourceData_Figure 2/2F/._LAMP1.lif - 2ABema_lamp1_2.tif
- SourceData_Figure 2/2C/QPCR MCF7 Lysosome genes.pzfx
- __MACOSX/SourceData_Figure 2/2C/._QPCR MCF7 Lysosome genes.pzfx
- SourceData_Figure 2/2D/Experiment.lif_Overlay-MCF7 control.tif
- __MACOSX/SourceData_Figure 2/2D/._Experiment.lif_Overlay-MCF7 control.tif
- SourceData_Figure 2/2D/Experiment.lif_Overlay-MCF7 Abema.tif
- __MACOSX/SourceData_Figure 2/2D/._Experiment.lif_Overlay-MCF7 Abema.tif
- SourceData_Figure 2/2M/Experiment_Post-2-1 LAMP1_22.5%.jpg
- __MACOSX/SourceData_Figure 2/2M/._Experiment_Post-2-1 LAMP1_22.5%.jpg
- SourceData_Figure 2/2M/Experiment_Pre-3-1 LAMP1_10%.jpg
- __MACOSX/SourceData_Figure 2/2M/._Experiment_Pre-3-1 LAMP1_10%.jpg
- SourceData_Figure 2/2M/Experiment_Post-1-2 LAMP1_5.406%.jpg
- __MACOSX/SourceData_Figure 2/2M/._Experiment_Post-1-2 LAMP1_5.406%.jpg
- SourceData_Figure 2/2M/Experiment_Post-3-1 LAMP1_24.8%.jpg
- __MACOSX/SourceData_Figure 2/2M/._Experiment_Post-3-1 LAMP1_24.8%.jpg
- SourceData_Figure 2/2M/Experiment_Pre-2-2 LAMP1_0.522%.jpg
- __MACOSX/SourceData_Figure 2/2M/._Experiment_Pre-2-2 LAMP1_0.522%.jpg
- SourceData_Figure 2/2M/Experiment_Post-1-3 LAMP1.jpg
- __MACOSX/SourceData_Figure 2/2M/._Experiment_Post-1-3 LAMP1.jpg
- SourceData_Figure 2/2M/Experiment_Post-1-1.jpg
- __MACOSX/SourceData_Figure 2/2M/._Experiment_Post-1-1.jpg
- SourceData_Figure 2/2M/Experiment_Post-1-3.jpg
- __MACOSX/SourceData_Figure 2/2M/._Experiment_Post-1-3.jpg
- SourceData_Figure 2/2M/Experiment_Post-3-1.jpg
- __MACOSX/SourceData_Figure 2/2M/._Experiment_Post-3-1.jpg
- SourceData_Figure 2/2M/Experiment_Post-1-2.jpg
- __MACOSX/SourceData_Figure 2/2M/._Experiment_Post-1-2.jpg
- SourceData_Figure 2/2M/Experiment_Pre-3-1.jpg
- __MACOSX/SourceData_Figure 2/2M/._Experiment_Pre-3-1.jpg
- SourceData_Figure 2/2M/Experiment_Pre-1-1 LAMP1_0.29%.jpg
- __MACOSX/SourceData_Figure 2/2M/._Experiment_Pre-1-1 LAMP1_0.29%.jpg
- SourceData_Figure 2/2M/Experiment_Pre-1-1.jpg
- __MACOSX/SourceData_Figure 2/2M/._Experiment_Pre-1-1.jpg
- SourceData_Figure 2/2M/LAMP1.prism
- __MACOSX/SourceData_Figure 2/2M/._LAMP1.prism
- SourceData_Figure 2/2M/Experiment_Post-2-1.jpg
- __MACOSX/SourceData_Figure 2/2M/._Experiment_Post-2-1.jpg
- SourceData_Figure 2/2M/Experiment_Pre-2-2.jpg
- __MACOSX/SourceData_Figure 2/2M/._Experiment_Pre-2-2.jpg
- SourceData_Figure 2/2M/Experiment_Pre-2-1.jpg
- __MACOSX/SourceData_Figure 2/2M/._Experiment_Pre-2-1.jpg
- SourceData_Figure 2/2M/Experiment_Post-1-1 LAMP1.jpg
- __MACOSX/SourceData_Figure 2/2M/._Experiment_Post-1-1 LAMP1.jpg
- SourceData_Figure 2/2M/Experiment_Pre-2-1 LAMP1.jpg
- __MACOSX/SourceData_Figure 2/2M/._Experiment_Pre-2-1 LAMP1.jpg
- SourceData_Figure 2/2J/.DS_Store
- __MACOSX/SourceData_Figure 2/2J/._.DS_Store
- SourceData_Figure 2/2J/t47d/
- __MACOSX/SourceData_Figure 2/2J/._t47d
- SourceData_Figure 2/2J/bt747/
- __MACOSX/SourceData_Figure 2/2J/._bt747
- SourceData_Figure 2/2J/ZR-75-30/
- __MACOSX/SourceData_Figure 2/2J/._ZR-75-30
- SourceData_Figure 2/2K/.DS_Store
- __MACOSX/SourceData_Figure 2/2K/._.DS_Store
- SourceData_Figure 2/2K/T47D VEH.tif
- __MACOSX/SourceData_Figure 2/2K/._T47D VEH.tif
- SourceData_Figure 2/2K/BT474 VEH.tif
- __MACOSX/SourceData_Figure 2/2K/._BT474 VEH.tif
- SourceData_Figure 2/2K/BT474 ABEMA.tif
- __MACOSX/SourceData_Figure 2/2K/._BT474 ABEMA.tif
- SourceData_Figure 2/2K/T47D ABEMA.tif
- __MACOSX/SourceData_Figure 2/2K/._T47D ABEMA.tif
- SourceData_Figure 2/2L/QPCR BT474 Lysosome genes.pzfx
- __MACOSX/SourceData_Figure 2/2L/._QPCR BT474 Lysosome genes.pzfx
- SourceData_Figure 2/2L/QPCR T47D Lysosome genes.pzfx
- __MACOSX/SourceData_Figure 2/2L/._QPCR T47D Lysosome genes.pzfx
- SourceData_Figure 2/2E/Control.tif
- __MACOSX/SourceData_Figure 2/2E/._Control.tif
- SourceData_Figure 2/2E/Abema.tif
- __MACOSX/SourceData_Figure 2/2E/._Abema.tif
- SourceData_Figure 2/2J/t47d/n=1/
- __MACOSX/SourceData_Figure 2/2J/t47d/._n=1
- SourceData_Figure 2/2J/t47d/.DS_Store
- __MACOSX/SourceData_Figure 2/2J/t47d/._.DS_Store
- SourceData_Figure 2/2J/t47d/n=3/
- __MACOSX/SourceData_Figure 2/2J/t47d/._n=3
- SourceData_Figure 2/2J/t47d/n=2/
- __MACOSX/SourceData_Figure 2/2J/t47d/._n=2
- SourceData_Figure 2/2J/bt747/n=1/
- __MACOSX/SourceData_Figure 2/2J/bt747/._n=1
- SourceData_Figure 2/2J/bt747/bt747 abema 10215.jpg
- __MACOSX/SourceData_Figure 2/2J/bt747/._bt747 abema 10215.jpg
- SourceData_Figure 2/2J/bt747/bt747 ctrl 10216.jpg
- __MACOSX/SourceData_Figure 2/2J/bt747/._bt747 ctrl 10216.jpg
- SourceData_Figure 2/2J/bt747/n=2/
- __MACOSX/SourceData_Figure 2/2J/bt747/._n=2
- SourceData_Figure 2/2J/ZR-75-30/n=1/
- __MACOSX/SourceData_Figure 2/2J/ZR-75-30/._n=1
- SourceData_Figure 2/2J/ZR-75-30/n=3/
- __MACOSX/SourceData_Figure 2/2J/ZR-75-30/._n=3
- SourceData_Figure 2/2J/ZR-75-30/n=2/
- __MACOSX/SourceData_Figure 2/2J/ZR-75-30/._n=2
- SourceData_Figure 2/2J/t47d/n=1/t47d abema 30211.jpg
- __MACOSX/SourceData_Figure 2/2J/t47d/n=1/._t47d abema 30211.jpg
- SourceData_Figure 2/2J/t47d/n=1/t47d abema 20210.jpg
- __MACOSX/SourceData_Figure 2/2J/t47d/n=1/._t47d abema 20210.jpg
- SourceData_Figure 2/2J/t47d/n=1/t47d abema 60214.jpg
- __MACOSX/SourceData_Figure 2/2J/t47d/n=1/._t47d abema 60214.jpg
- SourceData_Figure 2/2J/t47d/n=1/t47d ctrl 20206.jpg
- __MACOSX/SourceData_Figure 2/2J/t47d/n=1/._t47d ctrl 20206.jpg
- SourceData_Figure 2/2J/t47d/n=1/t47d ctrl 30207.jpg
- __MACOSX/SourceData_Figure 2/2J/t47d/n=1/._t47d ctrl 30207.jpg
- SourceData_Figure 2/2J/t47d/n=1/t47d abema 40212.jpg
- __MACOSX/SourceData_Figure 2/2J/t47d/n=1/._t47d abema 40212.jpg
- SourceData_Figure 2/2J/t47d/n=1/t47d ctrl 10205.jpg
- __MACOSX/SourceData_Figure 2/2J/t47d/n=1/._t47d ctrl 10205.jpg
- SourceData_Figure 2/2J/t47d/n=1/t47d abema 10209.jpg
- __MACOSX/SourceData_Figure 2/2J/t47d/n=1/._t47d abema 10209.jpg
- SourceData_Figure 2/2J/t47d/n=1/t47d ctrl 40208.jpg
- __MACOSX/SourceData_Figure 2/2J/t47d/n=1/._t47d ctrl 40208.jpg
- SourceData_Figure 2/2J/t47d/n=1/t47d abema 50213.jpg
- __MACOSX/SourceData_Figure 2/2J/t47d/n=1/._t47d abema 50213.jpg
- SourceData_Figure 2/2J/t47d/n=3/t47d ctrl 50366.jpg
- __MACOSX/SourceData_Figure 2/2J/t47d/n=3/._t47d ctrl 50366.jpg
- SourceData_Figure 2/2J/t47d/n=3/t47d ctrl 40365.jpg
- __MACOSX/SourceData_Figure 2/2J/t47d/n=3/._t47d ctrl 40365.jpg
- SourceData_Figure 2/2J/t47d/n=3/t47d ctrl 60367.jpg
- __MACOSX/SourceData_Figure 2/2J/t47d/n=3/._t47d ctrl 60367.jpg
- SourceData_Figure 2/2J/t47d/n=3/t47d abema 60374.jpg
- __MACOSX/SourceData_Figure 2/2J/t47d/n=3/._t47d abema 60374.jpg
- SourceData_Figure 2/2J/t47d/n=3/t47d abema 40371.jpg
- __MACOSX/SourceData_Figure 2/2J/t47d/n=3/._t47d abema 40371.jpg
- SourceData_Figure 2/2J/t47d/n=3/t47d abema 50373.jpg
- __MACOSX/SourceData_Figure 2/2J/t47d/n=3/._t47d abema 50373.jpg
- SourceData_Figure 2/2J/t47d/n=3/t47d abema 50372.jpg
- __MACOSX/SourceData_Figure 2/2J/t47d/n=3/._t47d abema 50372.jpg
- SourceData_Figure 2/2J/t47d/n=2/t47d abema 30370.jpg
- __MACOSX/SourceData_Figure 2/2J/t47d/n=2/._t47d abema 30370.jpg
- SourceData_Figure 2/2J/t47d/n=2/t47d abema 20369.jpg
- __MACOSX/SourceData_Figure 2/2J/t47d/n=2/._t47d abema 20369.jpg
- SourceData_Figure 2/2J/t47d/n=2/t47d ctrl 20363.jpg
- __MACOSX/SourceData_Figure 2/2J/t47d/n=2/._t47d ctrl 20363.jpg
- SourceData_Figure 2/2J/t47d/n=2/t47d ctrl 30364.jpg
- __MACOSX/SourceData_Figure 2/2J/t47d/n=2/._t47d ctrl 30364.jpg
- SourceData_Figure 2/2J/t47d/n=2/t47d abema 10368.jpg
- __MACOSX/SourceData_Figure 2/2J/t47d/n=2/._t47d abema 10368.jpg
- SourceData_Figure 2/2J/t47d/n=2/t47d ctrl 10362.jpg
- __MACOSX/SourceData_Figure 2/2J/t47d/n=2/._t47d ctrl 10362.jpg
- SourceData_Figure 2/2J/bt747/n=1/bt747 abema 10375.jpg
- __MACOSX/SourceData_Figure 2/2J/bt747/n=1/._bt747 abema 10375.jpg
- SourceData_Figure 2/2J/bt747/n=1/bt747 abema 30377.jpg
- __MACOSX/SourceData_Figure 2/2J/bt747/n=1/._bt747 abema 30377.jpg
- SourceData_Figure 2/2J/bt747/n=1/bt747 abema 20376.jpg
- __MACOSX/SourceData_Figure 2/2J/bt747/n=1/._bt747 abema 20376.jpg
- SourceData_Figure 2/2J/bt747/n=1/bt747 ctrl 20383.jpg
- __MACOSX/SourceData_Figure 2/2J/bt747/n=1/._bt747 ctrl 20383.jpg
- SourceData_Figure 2/2J/bt747/n=1/bt747 ctrl 10382.jpg
- __MACOSX/SourceData_Figure 2/2J/bt747/n=1/._bt747 ctrl 10382.jpg
- SourceData_Figure 2/2J/bt747/n=1/bt747 ctrl 10381.jpg
- __MACOSX/SourceData_Figure 2/2J/bt747/n=1/._bt747 ctrl 10381.jpg
- SourceData_Figure 2/2J/bt747/n=2/bt747 ctrl 50386.jpg
- __MACOSX/SourceData_Figure 2/2J/bt747/n=2/._bt747 ctrl 50386.jpg
- SourceData_Figure 2/2J/bt747/n=2/bt747 abema 50379.jpg
- __MACOSX/SourceData_Figure 2/2J/bt747/n=2/._bt747 abema 50379.jpg
- SourceData_Figure 2/2J/bt747/n=2/bt747 abema 40378.jpg
- __MACOSX/SourceData_Figure 2/2J/bt747/n=2/._bt747 abema 40378.jpg
- SourceData_Figure 2/2J/bt747/n=2/bt747 ctrl 40385.jpg
- __MACOSX/SourceData_Figure 2/2J/bt747/n=2/._bt747 ctrl 40385.jpg
- SourceData_Figure 2/2J/bt747/n=2/bt747 ctrl 60387.jpg
- __MACOSX/SourceData_Figure 2/2J/bt747/n=2/._bt747 ctrl 60387.jpg
- SourceData_Figure 2/2J/bt747/n=2/bt747 abema 60380.jpg
- __MACOSX/SourceData_Figure 2/2J/bt747/n=2/._bt747 abema 60380.jpg
- SourceData_Figure 2/2J/bt747/n=2/bt747 ctrl 70388.jpg
- __MACOSX/SourceData_Figure 2/2J/bt747/n=2/._bt747 ctrl 70388.jpg
- SourceData_Figure 2/2J/bt747/n=2/bt747 ctrl 30384.jpg
- __MACOSX/SourceData_Figure 2/2J/bt747/n=2/._bt747 ctrl 30384.jpg
- SourceData_Figure 2/2J/ZR-75-30/n=1/zr75-1 abema 20231.jpg
- __MACOSX/SourceData_Figure 2/2J/ZR-75-30/n=1/._zr75-1 abema 20231.jpg
- SourceData_Figure 2/2J/ZR-75-30/n=1/zr75-1 abema 30232.jpg
- __MACOSX/SourceData_Figure 2/2J/ZR-75-30/n=1/._zr75-1 abema 30232.jpg
- SourceData_Figure 2/2J/ZR-75-30/n=1/zr75-1 abema 10230.jpg
- __MACOSX/SourceData_Figure 2/2J/ZR-75-30/n=1/._zr75-1 abema 10230.jpg
- SourceData_Figure 2/2J/ZR-75-30/n=1/zr75-1 ctrl 30228.jpg
- __MACOSX/SourceData_Figure 2/2J/ZR-75-30/n=1/._zr75-1 ctrl 30228.jpg
- SourceData_Figure 2/2J/ZR-75-30/n=1/zr75-1 ctrl 20227.jpg
- __MACOSX/SourceData_Figure 2/2J/ZR-75-30/n=1/._zr75-1 ctrl 20227.jpg
- SourceData_Figure 2/2J/ZR-75-30/n=1/zr75-1 ctrl 40229.jpg
- __MACOSX/SourceData_Figure 2/2J/ZR-75-30/n=1/._zr75-1 ctrl 40229.jpg
- SourceData_Figure 2/2J/ZR-75-30/n=1/zr75-1 ctrl 10226.jpg
- __MACOSX/SourceData_Figure 2/2J/ZR-75-30/n=1/._zr75-1 ctrl 10226.jpg
- SourceData_Figure 2/2J/ZR-75-30/n=2/zr75-30 ctrl 40225.jpg
- __MACOSX/SourceData_Figure 2/2J/ZR-75-30/n=2/._zr75-30 ctrl 40225.jpg
- SourceData_Figure 2/2J/ZR-75-30/n=2/zr75-30 abema 30219.jpg
- __MACOSX/SourceData_Figure 2/2J/ZR-75-30/n=2/._zr75-30 abema 30219.jpg
- SourceData_Figure 2/2J/ZR-75-30/n=2/zr75-30 abema 20218.jpg
- __MACOSX/SourceData_Figure 2/2J/ZR-75-30/n=2/._zr75-30 abema 20218.jpg
- SourceData_Figure 2/2J/ZR-75-30/n=2/zr75-30 abema 50221.jpg
- __MACOSX/SourceData_Figure 2/2J/ZR-75-30/n=2/._zr75-30 abema 50221.jpg
- SourceData_Figure 2/2J/ZR-75-30/n=2/zr75-30 ctrl 20223.jpg
- __MACOSX/SourceData_Figure 2/2J/ZR-75-30/n=2/._zr75-30 ctrl 20223.jpg
- SourceData_Figure 2/2J/ZR-75-30/n=2/zr75-30 ctrl 30224.jpg
- __MACOSX/SourceData_Figure 2/2J/ZR-75-30/n=2/._zr75-30 ctrl 30224.jpg
- SourceData_Figure 2/2J/ZR-75-30/n=2/zr75-30 abema 10217.jpg
- __MACOSX/SourceData_Figure 2/2J/ZR-75-30/n=2/._zr75-30 abema 10217.jpg
- SourceData_Figure 2/2J/ZR-75-30/n=2/zr75-30 abema 40220.jpg
- __MACOSX/SourceData_Figure 2/2J/ZR-75-30/n=2/._zr75-30 abema 40220.jpg
- SourceData_Figure 2/2J/ZR-75-30/n=2/zr75-30 ctrl 10222.jpg
- __MACOSX/SourceData_Figure 2/2J/ZR-75-30/n=2/._zr75-30 ctrl 10222.jpg
