# Supplementary material for: Pharmacological CDK4/6 inhibition promotes vulnerability to lysosomotropic agents in breast cancer
Source: EMBO J. 2025 Feb 10;44(7):1921–42. doi: 10.1038/s44318-025-00371-x (PMC11961731; doi:10.1038/s44318-025-00371-x)
Supplement: Supplementary file 4 — Source data Fig. 3 [file 44318_2025_371_MOESM4_ESM.zip]

Archive with 77 entries (65 files):
- SourceData_Figure 3/
- SourceData_Figure 3/3K/
- __MACOSX/SourceData_Figure 3/._3K
- SourceData_Figure 3/3E/
- __MACOSX/SourceData_Figure 3/._3E
- SourceData_Figure 3/3B/
- __MACOSX/SourceData_Figure 3/._3B
- SourceData_Figure 3/3C/
- __MACOSX/SourceData_Figure 3/._3C
- SourceData_Figure 3/3D/
- __MACOSX/SourceData_Figure 3/._3D
- SourceData_Figure 3/3J/
- __MACOSX/SourceData_Figure 3/._3J
- SourceData_Figure 3/.DS_Store
- __MACOSX/SourceData_Figure 3/._.DS_Store
- SourceData_Figure 3/3H/
- __MACOSX/SourceData_Figure 3/._3H
- SourceData_Figure 3/3A/
- __MACOSX/SourceData_Figure 3/._3A
- SourceData_Figure 3/3F/
- __MACOSX/SourceData_Figure 3/._3F
- SourceData_Figure 3/3G/
- __MACOSX/SourceData_Figure 3/._3G
- SourceData_Figure 3/3I/
- __MACOSX/SourceData_Figure 3/._3I
- SourceData_Figure 3/3K/MCF7 Nude mice abema-salino.prism
- __MACOSX/SourceData_Figure 3/3K/._MCF7 Nude mice abema-salino.prism
- SourceData_Figure 3/3E/IncuCyte_MCF7 abema salinomycin (2.5uM).pzfx
- __MACOSX/SourceData_Figure 3/3E/._IncuCyte_MCF7 abema salinomycin (2.5uM).pzfx
- SourceData_Figure 3/3B/mcf7 abema LLOme 1mM time 0_H1_2_00d00h00m.tif
- __MACOSX/SourceData_Figure 3/3B/._mcf7 abema LLOme 1mM time 0_H1_2_00d00h00m.tif
- SourceData_Figure 3/3B/mcg7 abema llome 1mM 3 days_H1_2_00d00h00m.tif
- __MACOSX/SourceData_Figure 3/3B/._mcg7 abema llome 1mM 3 days_H1_2_00d00h00m.tif
- SourceData_Figure 3/3B/mcf7 dmso llome 1mM time 0_H9_1_00d00h00m.tif
- __MACOSX/SourceData_Figure 3/3B/._mcf7 dmso llome 1mM time 0_H9_1_00d00h00m.tif
- SourceData_Figure 3/3B/mcf7 dmso llome 1mM 3 days_H9_1_00d00h00m.tif
- __MACOSX/SourceData_Figure 3/3B/._mcf7 dmso llome 1mM 3 days_H9_1_00d00h00m.tif
- SourceData_Figure 3/3C/IncuCyte_MCF7 abema LLOMe 1mM.pzfx
- __MACOSX/SourceData_Figure 3/3C/._IncuCyte_MCF7 abema LLOMe 1mM.pzfx
- SourceData_Figure 3/3D/MTS_MCF7_abema followed by salinomycin.pzfx
- __MACOSX/SourceData_Figure 3/3D/._MTS_MCF7_abema followed by salinomycin.pzfx
- SourceData_Figure 3/3J/MCF7_Abema_H3_1_2024y04m07d_13h13m.tif
- __MACOSX/SourceData_Figure 3/3J/._MCF7_Abema_H3_1_2024y04m07d_13h13m.tif
- SourceData_Figure 3/3J/MCF7_Abema_H4_1_2024y04m06d_13h13m.tif
- __MACOSX/SourceData_Figure 3/3J/._MCF7_Abema_H4_1_2024y04m06d_13h13m.tif
- SourceData_Figure 3/3J/MCF7_Abema_H6_1_2024y04m08d_13h13m.tif
- __MACOSX/SourceData_Figure 3/3J/._MCF7_Abema_H6_1_2024y04m08d_13h13m.tif
- SourceData_Figure 3/3J/MCF7_Abema_H3_1_2024y04m08d_13h13m.tif
- __MACOSX/SourceData_Figure 3/3J/._MCF7_Abema_H3_1_2024y04m08d_13h13m.tif
- SourceData_Figure 3/3J/IncuCyte_MCF7 sphere.pzfx
- __MACOSX/SourceData_Figure 3/3J/._IncuCyte_MCF7 sphere.pzfx
- SourceData_Figure 3/3J/MCF7_Abema_H1_1_2024y04m06d_13h13m.tif
- __MACOSX/SourceData_Figure 3/3J/._MCF7_Abema_H1_1_2024y04m06d_13h13m.tif
- SourceData_Figure 3/3J/MCF7_Abema_H6_1_2024y04m07d_13h13m.tif
- __MACOSX/SourceData_Figure 3/3J/._MCF7_Abema_H6_1_2024y04m07d_13h13m.tif
- SourceData_Figure 3/3J/MCF7_Abema_H1_1_2024y04m08d_13h13m.tif
- __MACOSX/SourceData_Figure 3/3J/._MCF7_Abema_H1_1_2024y04m08d_13h13m.tif
- SourceData_Figure 3/3J/MCF7_Abema_H3_1_2024y04m06d_13h13m.tif
- __MACOSX/SourceData_Figure 3/3J/._MCF7_Abema_H3_1_2024y04m06d_13h13m.tif
- SourceData_Figure 3/3J/MCF7_Abema_H4_1_2024y04m07d_13h13m.tif
- __MACOSX/SourceData_Figure 3/3J/._MCF7_Abema_H4_1_2024y04m07d_13h13m.tif
- SourceData_Figure 3/3J/MCF7_Abema_H1_1_2024y04m07d_13h13m.tif
- __MACOSX/SourceData_Figure 3/3J/._MCF7_Abema_H1_1_2024y04m07d_13h13m.tif
- SourceData_Figure 3/3J/MCF7_Abema_H6_1_2024y04m06d_13h13m.tif
- __MACOSX/SourceData_Figure 3/3J/._MCF7_Abema_H6_1_2024y04m06d_13h13m.tif
- SourceData_Figure 3/3J/MCF7_Abema_H4_1_2024y04m08d_13h13m.tif
- __MACOSX/SourceData_Figure 3/3J/._MCF7_Abema_H4_1_2024y04m08d_13h13m.tif
- SourceData_Figure 3/3H/MTS_BT474_abema followed by salinomycin.pzfx
- __MACOSX/SourceData_Figure 3/3H/._MTS_BT474_abema followed by salinomycin.pzfx
- SourceData_Figure 3/3A/MTS_MCF7_abema LLOMe.pzfx
- __MACOSX/SourceData_Figure 3/3A/._MTS_MCF7_abema LLOMe.pzfx
- SourceData_Figure 3/3F/IncuCyte_MCF7 abema bafilomycin a1 (100nM).pzfx
- __MACOSX/SourceData_Figure 3/3F/._IncuCyte_MCF7 abema bafilomycin a1 (100nM).pzfx
- SourceData_Figure 3/3G/MTS_T47D_abema followed by salinomycin.pzfx
- __MACOSX/SourceData_Figure 3/3G/._MTS_T47D_abema followed by salinomycin.pzfx
- SourceData_Figure 3/3I/MTS_ZR-75-30_abema followed by salinomycin.pzfx
- __MACOSX/SourceData_Figure 3/3I/._MTS_ZR-75-30_abema followed by salinomycin.pzfx
