# Supplementary material for: Pharmacological CDK4/6 inhibition promotes vulnerability to lysosomotropic agents in breast cancer
Source: EMBO J. 2025 Feb 10;44(7):1921–42. doi: 10.1038/s44318-025-00371-x (PMC11961731; doi:10.1038/s44318-025-00371-x)
Supplement: Supplementary file 5 — Source data Fig. 4 [file 44318_2025_371_MOESM5_ESM.zip]

Archive with 83 entries (71 files):
- SourceData_Figure 4/
- SourceData_Figure 4/.DS_Store
- __MACOSX/SourceData_Figure 4/._.DS_Store
- SourceData_Figure 4/4E/
- __MACOSX/SourceData_Figure 4/._4E
- SourceData_Figure 4/4B/
- __MACOSX/SourceData_Figure 4/._4B
- SourceData_Figure 4/4K/
- __MACOSX/SourceData_Figure 4/._4K
- SourceData_Figure 4/4J/
- __MACOSX/SourceData_Figure 4/._4J
- SourceData_Figure 4/4C/
- __MACOSX/SourceData_Figure 4/._4C
- SourceData_Figure 4/4D/
- __MACOSX/SourceData_Figure 4/._4D
- SourceData_Figure 4/4A/
- __MACOSX/SourceData_Figure 4/._4A
- SourceData_Figure 4/4F/
- __MACOSX/SourceData_Figure 4/._4F
- SourceData_Figure 4/4H/
- __MACOSX/SourceData_Figure 4/._4H
- SourceData_Figure 4/4I/
- __MACOSX/SourceData_Figure 4/._4I
- SourceData_Figure 4/4G/
- __MACOSX/SourceData_Figure 4/._4G
- SourceData_Figure 4/4E/Final_n=4_AO_MDA-231.pzfx
- __MACOSX/SourceData_Figure 4/4E/._Final_n=4_AO_MDA-231.pzfx
- SourceData_Figure 4/4B/QPCR_MDA-231 Lysosome genes.pzfx
- __MACOSX/SourceData_Figure 4/4B/._QPCR_MDA-231 Lysosome genes.pzfx
- SourceData_Figure 4/4K/IMG_6804.HEIC
- __MACOSX/SourceData_Figure 4/4K/._IMG_6804.HEIC
- SourceData_Figure 4/4K/MDA-231_Tumor Final Weight.pzfx
- __MACOSX/SourceData_Figure 4/4K/._MDA-231_Tumor Final Weight.pzfx
- SourceData_Figure 4/4J/.DS_Store
- __MACOSX/SourceData_Figure 4/4J/._.DS_Store
- SourceData_Figure 4/4J/MDA-231_Tumor volume_2401.pzfx
- __MACOSX/SourceData_Figure 4/4J/._MDA-231_Tumor volume_2401.pzfx
- SourceData_Figure 4/4C/MDA231 Experiment.lif_Overlay007.tif
- __MACOSX/SourceData_Figure 4/4C/._MDA231 Experiment.lif_Overlay007.tif
- SourceData_Figure 4/4C/abema mda231_Overlay006.tif
- __MACOSX/SourceData_Figure 4/4C/._abema mda231_Overlay006.tif
- SourceData_Figure 4/4D/MDA-231 Control.tif
- __MACOSX/SourceData_Figure 4/4D/._MDA-231 Control.tif
- SourceData_Figure 4/4D/MDA-231 Abema.tif
- __MACOSX/SourceData_Figure 4/4D/._MDA-231 Abema.tif
- SourceData_Figure 4/4A/MDA-231 Veh-1.jpg
- __MACOSX/SourceData_Figure 4/4A/._MDA-231 Veh-1.jpg
- SourceData_Figure 4/4A/MDA-231 Veh-2.jpg
- __MACOSX/SourceData_Figure 4/4A/._MDA-231 Veh-2.jpg
- SourceData_Figure 4/4A/MDA-231 Veh-3.jpg
- __MACOSX/SourceData_Figure 4/4A/._MDA-231 Veh-3.jpg
- SourceData_Figure 4/4F/Final_n=3_Cytofix_NEW_MDA-231.pzfx
- __MACOSX/SourceData_Figure 4/4F/._Final_n=3_Cytofix_NEW_MDA-231.pzfx
- SourceData_Figure 4/4H/MDA-231_mcherry abema 8days followed by Salinomycin incucyte.pzf
- __MACOSX/SourceData_Figure 4/4H/._MDA-231_mcherry abema 8days followed by Salinomycin incucyte.pzf
- SourceData_Figure 4/4I/MDA-231_Abema_A3_1_2024y04m07d_13h13m.tif
- __MACOSX/SourceData_Figure 4/4I/._MDA-231_Abema_A3_1_2024y04m07d_13h13m.tif
- SourceData_Figure 4/4I/MDA-231_Abema_B4_1_2024y04m07d_13h13m.tif
- __MACOSX/SourceData_Figure 4/4I/._MDA-231_Abema_B4_1_2024y04m07d_13h13m.tif
- SourceData_Figure 4/4I/MDA-231_Abema_A6_1_2024y04m08d_13h13m.tif
- __MACOSX/SourceData_Figure 4/4I/._MDA-231_Abema_A6_1_2024y04m08d_13h13m.tif
- SourceData_Figure 4/4I/MDA-231_Abema_C1_1_2024y04m06d_13h13m.tif
- __MACOSX/SourceData_Figure 4/4I/._MDA-231_Abema_C1_1_2024y04m06d_13h13m.tif
- SourceData_Figure 4/4I/MDA-231_Abema_A3_1_2024y04m08d_13h13m.tif
- __MACOSX/SourceData_Figure 4/4I/._MDA-231_Abema_A3_1_2024y04m08d_13h13m.tif
- SourceData_Figure 4/4I/MDA-231_Abema_B4_1_2024y04m08d_13h13m.tif
- __MACOSX/SourceData_Figure 4/4I/._MDA-231_Abema_B4_1_2024y04m08d_13h13m.tif
- SourceData_Figure 4/4I/MDA-231_Abema_A6_1_2024y04m07d_13h13m.tif
- __MACOSX/SourceData_Figure 4/4I/._MDA-231_Abema_A6_1_2024y04m07d_13h13m.tif
- SourceData_Figure 4/4I/IncuCyte_MDA-231 sphere.pzfx
- __MACOSX/SourceData_Figure 4/4I/._IncuCyte_MDA-231 sphere.pzfx
- SourceData_Figure 4/4I/MDA-231_Abema_C1_1_2024y04m07d_13h13m.tif
- __MACOSX/SourceData_Figure 4/4I/._MDA-231_Abema_C1_1_2024y04m07d_13h13m.tif
- SourceData_Figure 4/4I/MDA-231_Abema_B4_1_2024y04m06d_13h13m.tif
- __MACOSX/SourceData_Figure 4/4I/._MDA-231_Abema_B4_1_2024y04m06d_13h13m.tif
- SourceData_Figure 4/4I/MDA-231_Abema_A3_1_2024y04m06d_13h13m.tif
- __MACOSX/SourceData_Figure 4/4I/._MDA-231_Abema_A3_1_2024y04m06d_13h13m.tif
- SourceData_Figure 4/4I/MDA-231_Abema_A6_1_2024y04m06d_13h13m.tif
- __MACOSX/SourceData_Figure 4/4I/._MDA-231_Abema_A6_1_2024y04m06d_13h13m.tif
- SourceData_Figure 4/4I/MDA-231_Abema_C1_1_2024y04m08d_13h13m.tif
- __MACOSX/SourceData_Figure 4/4I/._MDA-231_Abema_C1_1_2024y04m08d_13h13m.tif
- SourceData_Figure 4/4G/MTS_MDA-231 Abema+LLOME.pzfx
- __MACOSX/SourceData_Figure 4/4G/._MTS_MDA-231 Abema+LLOME.pzfx
