# Supplementary material for: Pharmacological CDK4/6 inhibition promotes vulnerability to lysosomotropic agents in breast cancer
Source: EMBO J. 2025 Feb 10;44(7):1921–42. doi: 10.1038/s44318-025-00371-x (PMC11961731; doi:10.1038/s44318-025-00371-x)
Supplement: Supplementary file 6 — Source data Fig. 5 [file 44318_2025_371_MOESM6_ESM.zip]

Archive with 93 entries (83 files):
- SourceData_Figure 5/
- SourceData_Figure 5/5I/
- __MACOSX/SourceData_Figure 5/._5I
- SourceData_Figure 5/5G/
- __MACOSX/SourceData_Figure 5/._5G
- SourceData_Figure 5/5A/
- __MACOSX/SourceData_Figure 5/._5A
- SourceData_Figure 5/5F/
- __MACOSX/SourceData_Figure 5/._5F
- SourceData_Figure 5/5H/
- __MACOSX/SourceData_Figure 5/._5H
- SourceData_Figure 5/.DS_Store
- __MACOSX/SourceData_Figure 5/._.DS_Store
- SourceData_Figure 5/5C/
- __MACOSX/SourceData_Figure 5/._5C
- SourceData_Figure 5/5D/
- __MACOSX/SourceData_Figure 5/._5D
- SourceData_Figure 5/5E/
- __MACOSX/SourceData_Figure 5/._5E
- SourceData_Figure 5/5B/
- __MACOSX/SourceData_Figure 5/._5B
- SourceData_Figure 5/5I/MTS_BT549 vacuolin+Salinomycin.pzfx
- __MACOSX/SourceData_Figure 5/5I/._MTS_BT549 vacuolin+Salinomycin.pzfx
- SourceData_Figure 5/5I/MTS_BT549 vacuolin+LLOME.pzfx
- __MACOSX/SourceData_Figure 5/5I/._MTS_BT549 vacuolin+LLOME.pzfx
- SourceData_Figure 5/5G/MTS_MDA-231 vacuolin Salinomycin.pzfx
- __MACOSX/SourceData_Figure 5/5G/._MTS_MDA-231 vacuolin Salinomycin.pzfx
- SourceData_Figure 5/5G/MTS_MDA-231 vacuolin LLOME.pzfx
- __MACOSX/SourceData_Figure 5/5G/._MTS_MDA-231 vacuolin LLOME.pzfx
- SourceData_Figure 5/5A/MTS_MCF7 palbo-abema Salinomycin.pzfx
- __MACOSX/SourceData_Figure 5/5A/._MTS_MCF7 palbo-abema Salinomycin.pzfx
- SourceData_Figure 5/5A/MTS_MCF7 palbo-abema LLOME.pzfx
- __MACOSX/SourceData_Figure 5/5A/._MTS_MCF7 palbo-abema LLOME.pzfx
- SourceData_Figure 5/5F/MTS_MCF7 vacuolin Salinomycin.pzfx
- __MACOSX/SourceData_Figure 5/5F/._MTS_MCF7 vacuolin Salinomycin.pzfx
- SourceData_Figure 5/5F/MTS_MCF7 vacuolin LLOME.pzfx
- __MACOSX/SourceData_Figure 5/5F/._MTS_MCF7 vacuolin LLOME.pzfx
- SourceData_Figure 5/5H/bt549 ctrl 2.tif
- __MACOSX/SourceData_Figure 5/5H/._bt549 ctrl 2.tif
- SourceData_Figure 5/5H/bt549 ctrl 1.tif
- __MACOSX/SourceData_Figure 5/5H/._bt549 ctrl 1.tif
- SourceData_Figure 5/5H/bt549 vac 1.tif
- __MACOSX/SourceData_Figure 5/5H/._bt549 vac 1.tif
- SourceData_Figure 5/5H/bt549 vac 4.tif
- __MACOSX/SourceData_Figure 5/5H/._bt549 vac 4.tif
- SourceData_Figure 5/5C/Fig 5C Palbo.tif
- __MACOSX/SourceData_Figure 5/5C/._Fig 5C Palbo.tif
- SourceData_Figure 5/5C/Final_LAMP1_Area_palbo vs abema.prism
- __MACOSX/SourceData_Figure 5/5C/._Final_LAMP1_Area_palbo vs abema.prism
- SourceData_Figure 5/5C/Fig 5C Vehicle.tif
- __MACOSX/SourceData_Figure 5/5C/._Fig 5C Vehicle.tif
- SourceData_Figure 5/5C/Fig 5C Abema.tif
- __MACOSX/SourceData_Figure 5/5C/._Fig 5C Abema.tif
- SourceData_Figure 5/5D/mcf7 vac 7.tif
- __MACOSX/SourceData_Figure 5/5D/._mcf7 vac 7.tif
- SourceData_Figure 5/5D/mcf7 vac 2.tif
- __MACOSX/SourceData_Figure 5/5D/._mcf7 vac 2.tif
- SourceData_Figure 5/5D/mcf7 ctrl5.tif
- __MACOSX/SourceData_Figure 5/5D/._mcf7 ctrl5.tif
- SourceData_Figure 5/5D/mcf7 ctrl6.tif
- __MACOSX/SourceData_Figure 5/5D/._mcf7 ctrl6.tif
- SourceData_Figure 5/5E/mda231 ctrl 5.tif
- __MACOSX/SourceData_Figure 5/5E/._mda231 ctrl 5.tif
- SourceData_Figure 5/5E/mda231 vac 1.tif
- __MACOSX/SourceData_Figure 5/5E/._mda231 vac 1.tif
- SourceData_Figure 5/5E/mda231 vac 2.tif
- __MACOSX/SourceData_Figure 5/5E/._mda231 vac 2.tif
- SourceData_Figure 5/5E/mda231 ctrl 3.tif
- __MACOSX/SourceData_Figure 5/5E/._mda231 ctrl 3.tif
- SourceData_Figure 5/5B/mcf7 ctrl 1.jpg
- __MACOSX/SourceData_Figure 5/5B/._mcf7 ctrl 1.jpg
- SourceData_Figure 5/5B/mcf7 ctrl 3.jpg
- __MACOSX/SourceData_Figure 5/5B/._mcf7 ctrl 3.jpg
- SourceData_Figure 5/5B/mcf7 ctrl 2.jpg
- __MACOSX/SourceData_Figure 5/5B/._mcf7 ctrl 2.jpg
- SourceData_Figure 5/5B/.DS_Store
- __MACOSX/SourceData_Figure 5/5B/._.DS_Store
- SourceData_Figure 5/5B/mcf7 palbo1.jpg
- __MACOSX/SourceData_Figure 5/5B/._mcf7 palbo1.jpg
- SourceData_Figure 5/5B/mcf7 abema4.jpg
- __MACOSX/SourceData_Figure 5/5B/._mcf7 abema4.jpg
- SourceData_Figure 5/5B/mcf7 palbo2.jpg
- __MACOSX/SourceData_Figure 5/5B/._mcf7 palbo2.jpg
- SourceData_Figure 5/5B/mcf7 palbo3.jpg
- __MACOSX/SourceData_Figure 5/5B/._mcf7 palbo3.jpg
- SourceData_Figure 5/5B/mcf7 abema2.jpg
- __MACOSX/SourceData_Figure 5/5B/._mcf7 abema2.jpg
- SourceData_Figure 5/5B/mcf7 abema3.jpg
- __MACOSX/SourceData_Figure 5/5B/._mcf7 abema3.jpg
- SourceData_Figure 5/5B/mcf7 palbo4.jpg
- __MACOSX/SourceData_Figure 5/5B/._mcf7 palbo4.jpg
- SourceData_Figure 5/5B/mcf7 abema1.jpg
- __MACOSX/SourceData_Figure 5/5B/._mcf7 abema1.jpg
