# Supplementary material for: Pharmacological CDK4/6 inhibition promotes vulnerability to lysosomotropic agents in breast cancer
Source: EMBO J. 2025 Feb 10;44(7):1921–42. doi: 10.1038/s44318-025-00371-x (PMC11961731; doi:10.1038/s44318-025-00371-x)
Supplement: Supplementary file 7 — Computer code EV1 [file 44318_2025_371_MOESM7_ESM.zip]

Archive with 3 entries (3 files):
- 10.1038-s44318-025-00371-x/Precheck_Query__-EMBOJ-2.zip
- 10.1038-s44318-025-00371-x/EMBOJ-2024-118394R1-Manuscript_Text-mstxt.docx
- 10.1038-s44318-025-00371-x/Computer Code EV1.zip
